# Supplementary material for: Meat consumption is a major risk factor for hepatitis E virus infection
Source: PLoS One. 2017 Apr 27;12(4):e0176414. doi: 10.1371/journal.pone.0176414 (PMC5407615; doi:10.1371/journal.pone.0176414)
Supplement: S1 Table — (XLSX) [file pone.0176414.s001.xlsx]

## Sheet: Sheet1
Meat consumption	Anti-HEV IgG	Anti-HEV OD/CO	Signal saturated?	Sex	Age at time of donation
Yes	neg	0.03	no	F	23
No	neg	0.06842	no	F	56
No	neg	0.07368	no	F	40
No	neg	0.07368	no	F	19
No	neg	0.07895	no	F	31
No	neg	0.07895	no	F	24
No	neg	0.07895	no	F	32
No	neg	0.07895	no	M	62
No	neg	0.084	no	F	42
No	neg	0.08421	no	F	48
No	neg	0.08421	no	F	21
No	neg	0.08421	no	M	36
No	neg	0.08421	no	F	43
Yes	neg	0.0842105	no	F	31
Yes	neg	0.0842105	no	F	22
Yes	neg	0.0842105	no	F	33
No	neg	0.08947	no	F	33
No	neg	0.08947	no	F	30
No	neg	0.08947	no	F	40
No	neg	0.08947	no	M	30
No	neg	0.08947	no	M	26
No	neg	0.08947	no	M	58
No	neg	0.08947	no	F	50
No	neg	0.08947	no	F	21
No	neg	0.08947	no	F	29
No	neg	0.08947	no	M	63
No	neg	0.08947	no	F	56
No	neg	0.08947	no	F	61
Yes	neg	0.0894737	no	F	54
Yes	neg	0.0894737	no	M	52
Yes	neg	0.0894737	no	F	32
No	neg	0.0947	no	F	34
Yes	neg	0.0947368	no	F	48
Yes	neg	0.0947368	no	M	36
No	neg	0.09474	no	M	58
No	neg	0.09474	no	F	51
No	neg	0.09474	no	F	36
No	neg	0.09474	no	F	53
No	neg	0.09474	no	F	33
No	neg	0.09474	no	F	56
Yes	neg	0.1	no	M	28
Yes	neg	0.1	no	F	69
Yes	neg	0.1	no	F	69
Yes	neg	0.1	no	M	54
Yes	neg	0.1	no	F	28
Yes	neg	0.1	no	F	34
Yes	neg	0.1	no	M	52
Yes	neg	0.1	no	F	19
No	neg	0.1	no	M	58
No	neg	0.1	no	F	52
No	neg	0.1	no	F	50
No	neg	0.1	no	M	53
No	neg	0.1	no	M	48
No	neg	0.1	no	F	34
No	neg	0.1	no	F	54
No	neg	0.1	no	F	54
No	neg	0.1	no	F	64
No	neg	0.1	no	M	35
No	neg	0.1	no	F	39
No	neg	0.1	no	F	63
No	neg	0.1	no	F	65
No	neg	0.1	no	F	56
No	neg	0.1	no	F	28
No	neg	0.1	no	F	22
No	neg	0.1	no	M	67
No	neg	0.1	no	M	52
No	neg	0.1	no	F	50
No	neg	0.1	no	M	29
No	neg	0.1	no	M	56
No	neg	0.1	no	M	49
No	neg	0.1	no	F	56
No	neg	0.105	no	M	51
No	neg	0.105	no	F	59
No	neg	0.105	no	F	39
No	neg	0.105	no	F	33
No	neg	0.105	no	M	38
No	neg	0.105	no	F	51
No	neg	0.105	no	M	59
No	neg	0.105	no	F	51
No	neg	0.105	no	F	35
No	neg	0.105	no	F	22
No	neg	0.105	no	M	51
No	neg	0.105	no	F	23
No	neg	0.105	no	F	26
No	neg	0.105	no	M	34
No	neg	0.105	no	F	63
No	neg	0.105	no	F	43
No	neg	0.105	no	F	36
No	neg	0.10526	no	F	19
No	neg	0.10526	no	F	24
No	neg	0.10526	no	F	34
No	neg	0.10526	no	M	24
No	neg	0.10526	no	F	51
No	neg	0.10526	no	M	51
No	neg	0.10526	no	F	57
No	neg	0.10526	no	F	26
No	neg	0.10526	no	F	24
No	neg	0.10526	no	F	30
Yes	neg	0.105263	no	F	25
Yes	neg	0.105263	no	F	45
Yes	neg	0.105263	no	F	50
Yes	neg	0.105263	no	F	35
Yes	neg	0.105263	no	F	25
No	neg	0.1053	no	M	25
No	neg	0.1105	no	F	27
Yes	neg	0.110526	no	M	58
Yes	neg	0.110526	no	F	62
Yes	neg	0.110526	no	F	19
Yes	neg	0.110526	no	M	24
Yes	neg	0.110526	no	F	23
Yes	neg	0.110526	no	M	63
No	neg	0.11053	no	F	25
No	neg	0.11053	no	F	52
No	neg	0.11053	no	F	47
No	neg	0.11053	no	F	58
No	neg	0.11053	no	F	28
No	neg	0.11053	no	F	43
No	neg	0.11053	no	F	30
No	neg	0.11053	no	M	62
No	neg	0.111	no	F	50
No	neg	0.111	no	F	33
No	neg	0.111	no	F	33
No	neg	0.111	no	M	62
No	neg	0.111	no	F	49
No	neg	0.111	no	M	50
No	neg	0.111	no	F	52
No	neg	0.111	no	F	38
No	neg	0.111	no	F	56
No	neg	0.111	no	M	55
No	neg	0.111	no	F	23
No	neg	0.111	no	M	49
No	neg	0.111	no	M	25
No	neg	0.111	no	F	41
No	neg	0.111	no	M	46
No	neg	0.111	no	F	57
No	neg	0.111	no	M	60
No	neg	0.111	no	F	50
No	neg	0.111	no	M	57
No	neg	0.111	no	F	32
No	neg	0.111	no	F	65
No	neg	0.111	no	F	51
No	neg	0.111	no	M	40
No	neg	0.111	no	F	43
Yes	neg	0.115789	no	F	30
Yes	neg	0.115789	no	M	53
Yes	neg	0.115789	no	F	48
Yes	neg	0.115789	no	M	46
Yes	neg	0.115789	no	F	25
Yes	neg	0.115789	no	F	45
Yes	neg	0.115789	no	F	42
No	neg	0.11579	no	M	61
No	neg	0.11579	no	M	28
No	neg	0.11579	no	M	56
No	neg	0.11579	no	F	19
No	neg	0.11579	no	F	52
No	neg	0.1158	no	F	68
No	neg	0.116	no	F	35
No	neg	0.116	no	F	60
No	neg	0.116	no	F	31
No	neg	0.116	no	M	63
No	neg	0.116	no	F	33
No	neg	0.116	no	M	22
No	neg	0.116	no	M	26
No	neg	0.116	no	F	22
No	neg	0.116	no	F	44
No	neg	0.116	no	F	71
No	neg	0.116	no	M	45
No	neg	0.116	no	M	25
No	neg	0.116	no	F	25
No	neg	0.116	no	F	22
No	neg	0.116	no	F	24
No	neg	0.116	no	F	19
No	neg	0.116	no	F	20
No	neg	0.116	no	M	48
No	neg	0.116	no	F	49
No	neg	0.116	no	F	52
No	neg	0.121	no	F	49
No	neg	0.121	no	F	28
No	neg	0.121	no	M	55
No	neg	0.121	no	F	56
No	neg	0.121	no	F	48
No	neg	0.121	no	F	26
No	neg	0.121	no	F	21
No	neg	0.121	no	M	43
No	neg	0.121	no	M	26
No	neg	0.121	no	F	18
No	neg	0.121	no	F	48
No	neg	0.121	no	M	69
No	neg	0.121	no	F	19
No	neg	0.121	no	F	47
No	neg	0.121	no	M	36
No	neg	0.121	no	F	21
No	neg	0.121	no	M	50
No	neg	0.121	no	F	34
No	neg	0.121	no	M	43
No	neg	0.121	no	M	52
No	neg	0.121	no	F	48
No	neg	0.12105	no	F	35
No	neg	0.12105	no	F	25
No	neg	0.12105	no	F	23
No	neg	0.12105	no	F	40
No	neg	0.12105	no	M	52
No	neg	0.12105	no	F	28
No	neg	0.12105	no	F	63
No	neg	0.12105	no	F	48
No	neg	0.12105	no	M	35
No	neg	0.12105	no	F	27
Yes	neg	0.121053	no	F	32
Yes	neg	0.121053	no	F	63
Yes	neg	0.121053	no	M	51
Yes	neg	0.121053	no	F	51
Yes	neg	0.121053	no	F	33
Yes	neg	0.121053	no	F	34
Yes	neg	0.121053	no	F	43
Yes	neg	0.121053	no	M	40
No	neg	0.1211	no	F	21
No	neg	0.126	no	F	55
No	neg	0.126	no	M	29
No	neg	0.126	no	F	23
No	neg	0.126	no	F	51
No	neg	0.126	no	M	49
No	neg	0.126	no	M	47
No	neg	0.126	no	F	26
No	neg	0.126	no	F	65
No	neg	0.126	no	F	25
No	neg	0.126	no	M	42
No	neg	0.126	no	F	42
No	neg	0.126	no	F	28
No	neg	0.126	no	F	33
No	neg	0.126	no	M	56
No	neg	0.126	no	M	40
No	neg	0.126	no	F	30
No	neg	0.126	no	F	53
No	neg	0.126	no	F	32
No	neg	0.126	no	F	22
No	neg	0.126	no	F	57
No	neg	0.126	no	F	47
No	neg	0.126	no	F	31
No	neg	0.126	no	F	30
Yes	neg	0.126316	no	F	31
Yes	neg	0.126316	no	F	47
Yes	neg	0.126316	no	M	57
Yes	neg	0.126316	no	M	43
Yes	neg	0.126316	no	F	49
Yes	neg	0.126316	no	F	36
No	neg	0.12632	no	F	24
No	neg	0.12632	no	F	27
No	neg	0.12632	no	F	53
No	neg	0.12632	no	M	52
No	neg	0.12632	no	F	52
No	neg	0.12632	no	F	63
Yes	neg	0.127551	no	F	28
Yes	neg	0.127551	no	M	42
Yes	neg	0.131579	no	M	49
Yes	neg	0.131579	no	F	30
Yes	neg	0.131579	no	M	20
Yes	neg	0.131579	no	F	31
Yes	neg	0.131579	no	M	36
Yes	neg	0.131579	no	F	51
Yes	neg	0.131579	no	F	61
Yes	neg	0.131579	no	M	23
No	neg	0.13158	no	F	30
No	neg	0.13158	no	F	28
No	neg	0.13158	no	F	33
No	neg	0.13158	no	F	62
No	neg	0.132	no	M	22
No	neg	0.132	no	F	41
No	neg	0.132	no	M	39
No	neg	0.132	no	M	51
No	neg	0.132	no	M	62
No	neg	0.132	no	F	32
No	neg	0.132	no	F	18
No	neg	0.132	no	F	54
No	neg	0.132	no	M	58
No	neg	0.132	no	F	53
No	neg	0.132	no	F	56
No	neg	0.132	no	F	45
No	neg	0.132	no	M	48
No	neg	0.132	no	F	29
No	neg	0.132	no	F	47
No	neg	0.132	no	F	22
No	neg	0.132	no	F	62
No	neg	0.132	no	F	41
No	neg	0.132	no	F	29
No	neg	0.132	no	F	43
No	neg	0.132	no	F	62
No	neg	0.132	no	F	48
No	neg	0.132	no	M	55
Yes	neg	0.132653	no	F	39
Yes	neg	0.132653	no	F	26
No	neg	0.13684	no	F	39
No	neg	0.13684	no	M	51
No	neg	0.13684	no	F	30
Yes	neg	0.136842	no	F	20
Yes	neg	0.136842	no	M	34
Yes	neg	0.136842	no	F	46
Yes	neg	0.136842	no	M	60
Yes	neg	0.136842	no	F	58
Yes	neg	0.136842	no	F	52
Yes	neg	0.136842	no	F	43
Yes	neg	0.136842	no	M	59
Yes	neg	0.136842	no	F	40
Yes	neg	0.136842	no	F	25
Yes	neg	0.136842	no	M	27
Yes	neg	0.136842	no	F	28
No	neg	0.137	no	F	51
No	neg	0.137	no	F	28
No	neg	0.137	no	F	50
No	neg	0.137	no	F	45
No	neg	0.137	no	F	35
No	neg	0.137	no	F	62
No	neg	0.137	no	M	51
No	neg	0.137	no	F	41
No	neg	0.137	no	F	31
No	neg	0.137	no	F	22
No	neg	0.137	no	F	47
No	neg	0.137	no	F	47
No	neg	0.137	no	F	38
No	neg	0.137	no	F	58
No	neg	0.137	no	M	24
No	neg	0.137	no	M	61
No	neg	0.137	no	M	49
No	neg	0.142	no	F	45
No	neg	0.142	no	M	54
No	neg	0.142	no	M	56
No	neg	0.142	no	F	41
No	neg	0.142	no	F	53
No	neg	0.142	no	F	28
No	neg	0.142	no	F	40
Yes	neg	0.142105	no	F	33
Yes	neg	0.142105	no	F	22
Yes	neg	0.142105	no	M	63
Yes	neg	0.142105	no	F	47
Yes	neg	0.142105	no	F	45
Yes	neg	0.142105	no	F	22
Yes	neg	0.142105	no	F	44
Yes	neg	0.142105	no	M	52
Yes	neg	0.142105	no	F	63
Yes	neg	0.142105	no	F	27
Yes	neg	0.142105	no	M	25
Yes	neg	0.142105	no	M	61
Yes	neg	0.142857	no	F	53
No	neg	0.147	no	F	54
No	neg	0.147	no	M	64
No	neg	0.147	no	M	59
No	neg	0.147	no	F	29
No	neg	0.147	no	F	27
No	neg	0.147	no	M	53
No	neg	0.147	no	F	39
No	neg	0.147	no	F	62
No	neg	0.147	no	F	58
No	neg	0.147	no	F	28
No	neg	0.147	no	F	47
No	neg	0.147	no	F	46
No	neg	0.147	no	F	33
No	neg	0.147	no	M	27
No	neg	0.147	no	F	63
No	neg	0.147	no	F	29
Yes	neg	0.147368	no	M	35
Yes	neg	0.147368	no	F	57
Yes	neg	0.147368	no	F	31
Yes	neg	0.147368	no	F	29
Yes	neg	0.147368	no	F	32
Yes	neg	0.147368	no	F	54
Yes	neg	0.147368	no	F	63
Yes	neg	0.147368	no	F	29
Yes	neg	0.147368	no	F	26
Yes	neg	0.147368	no	M	48
Yes	neg	0.147368	no	F	62
Yes	neg	0.147959	no	F	26
Yes	neg	0.147959	no	F	46
Yes	neg	0.147959	no	M	41
Yes	neg	0.151466	no	F	34
No	neg	0.15263	no	F	43
Yes	neg	0.152632	no	M	53
Yes	neg	0.152632	no	F	48
Yes	neg	0.152632	no	F	57
Yes	neg	0.152632	no	F	24
Yes	neg	0.152632	no	M	56
Yes	neg	0.152632	no	M	43
Yes	neg	0.152632	no	F	44
Yes	neg	0.152632	no	M	29
Yes	neg	0.152632	no	F	54
Yes	neg	0.152632	no	F	22
Yes	neg	0.152632	no	F	48
Yes	neg	0.152632	no	F	40
Yes	neg	0.152632	no	F	37
Yes	neg	0.152632	no	F	60
No	neg	0.153	no	F	54
No	neg	0.153	no	F	23
No	neg	0.153	no	F	50
No	neg	0.153	no	F	39
No	neg	0.153	no	F	45
No	neg	0.153	no	F	23
No	neg	0.153	no	F	44
No	neg	0.153	no	F	27
Yes	neg	0.153061	no	F	34
Yes	neg	0.153061	no	F	41
Yes	neg	0.153061	no	F	41
Yes	neg	0.153061	no	M	60
No	neg	0.15789	no	F	51
No	neg	0.15789	no	M	25
Yes	neg	0.157895	no	F	58
Yes	neg	0.157895	no	F	65
Yes	neg	0.157895	no	F	31
Yes	neg	0.157895	no	M	61
Yes	neg	0.157895	no	M	50
Yes	neg	0.157895	no	F	37
Yes	neg	0.157895	no	M	47
Yes	neg	0.157895	no	M	44
Yes	neg	0.157895	no	F	53
Yes	neg	0.157895	no	F	52
No	neg	0.1579	no	F	22
No	neg	0.158	no	M	60
No	neg	0.158	no	F	39
No	neg	0.158	no	F	20
No	neg	0.158	no	F	38
No	neg	0.158	no	M	57
No	neg	0.158	no	M	21
No	neg	0.158	no	F	27
Yes	neg	0.158163	no	F	33
Yes	neg	0.158163	no	F	27
Yes	neg	0.158163	no	M	54
Yes	neg	0.158163	no	M	60
Yes	neg	0.158163	no	F	29
Yes	neg	0.158163	no	F	31
Yes	neg	0.158163	no	F	35
Yes	neg	0.163158	no	F	35
Yes	neg	0.163158	no	F	21
Yes	neg	0.163158	no	F	28
Yes	neg	0.163158	no	M	53
Yes	neg	0.163158	no	F	47
Yes	neg	0.163158	no	F	28
No	neg	0.16316	no	F	22
No	neg	0.16316	no	M	39
No	neg	0.16316	no	F	56
No	neg	0.1632	no	F	31
Yes	neg	0.163265	no	F	32
Yes	neg	0.163265	no	F	60
Yes	neg	0.163265	no	F	54
Yes	neg	0.163265	no	F	55
Yes	neg	0.163265	no	F	29
Yes	neg	0.166124	no	M	37
No	neg	0.168	no	F	26
No	neg	0.168	no	M	64
No	neg	0.168	no	F	55
No	neg	0.168	no	F	32
Yes	neg	0.168367	no	M	51
Yes	neg	0.168367	no	F	27
Yes	neg	0.168367	no	F	26
Yes	neg	0.168367	no	F	50
Yes	neg	0.168367	no	M	50
No	neg	0.16842	no	F	42
Yes	neg	0.168421	no	M	28
Yes	neg	0.168421	no	F	64
Yes	neg	0.168421	no	F	22
Yes	neg	0.168421	no	F	54
Yes	neg	0.168421	no	F	41
Yes	neg	0.168421	no	M	42
Yes	neg	0.168421	no	F	51
Yes	neg	0.168421	no	F	47
Yes	neg	0.168421	no	F	47
Yes	neg	0.168421	no	M	43
Yes	neg	0.168421	no	F	24
Yes	neg	0.168421	no	F	52
Yes	neg	0.17101	no	F	54
Yes	neg	0.17101	no	M	58
Yes	neg	0.17101	no	F	55
Yes	neg	0.173469	no	F	48
Yes	neg	0.173469	no	F	35
Yes	neg	0.173469	no	F	44
Yes	neg	0.173469	no	F	27
Yes	neg	0.173469	no	M	27
Yes	neg	0.173469	no	F	30
Yes	neg	0.173469	no	F	43
Yes	neg	0.173469	no	M	43
Yes	neg	0.173469	no	F	52
Yes	neg	0.173684	no	F	62
Yes	neg	0.173684	no	F	41
Yes	neg	0.173684	no	M	34
Yes	neg	0.173684	no	M	61
Yes	neg	0.173684	no	M	57
Yes	neg	0.173684	no	F	25
Yes	neg	0.173684	no	M	35
Yes	neg	0.173684	no	F	49
Yes	neg	0.173684	no	F	24
Yes	neg	0.173684	no	F	47
Yes	neg	0.173684	no	F	55
No	neg	0.174	no	F	53
Yes	neg	0.178571	no	F	36
Yes	neg	0.178571	no	F	49
Yes	neg	0.178571	no	F	22
Yes	neg	0.178571	no	M	55
Yes	neg	0.178571	no	M	64
Yes	neg	0.178571	no	M	64
Yes	neg	0.178947	no	F	29
Yes	neg	0.178947	no	M	56
Yes	neg	0.178947	no	M	20
Yes	neg	0.178947	no	F	61
Yes	neg	0.178947	no	F	55
Yes	neg	0.178947	no	F	44
Yes	neg	0.178947	no	M	62
Yes	neg	0.178947	no	F	38
Yes	neg	0.178947	no	F	34
Yes	neg	0.178947	no	M	54
Yes	neg	0.178947	no	F	62
Yes	neg	0.178947	no	F	61
Yes	neg	0.178947	no	M	36
No	neg	0.179	no	F	57
No	neg	0.179	no	F	27
Yes	neg	0.180782	no	F	25
Yes	neg	0.181077	no	M	28
Yes	neg	0.183673	no	F	58
No	neg	0.184	no	M	67
No	neg	0.18421	no	F	39
Yes	neg	0.184211	no	F	22
Yes	neg	0.184211	no	M	26
Yes	neg	0.184211	no	M	26
Yes	neg	0.184211	no	F	25
Yes	neg	0.184211	no	F	66
Yes	neg	0.184211	no	F	64
Yes	neg	0.184211	no	M	55
Yes	neg	0.184211	no	F	23
Yes	neg	0.184211	no	F	44
Yes	neg	0.184211	no	M	53
Yes	neg	0.184211	no	F	56
Yes	neg	0.185668	no	F	53
Yes	neg	0.185668	no	M	61
Yes	neg	0.185971	no	F	30
Yes	neg	0.188776	no	M	48
Yes	neg	0.188776	no	F	40
Yes	neg	0.188776	no	F	53
Yes	neg	0.188776	no	F	65
Yes	neg	0.189474	no	F	35
Yes	neg	0.189474	no	M	55
Yes	neg	0.189474	no	F	49
Yes	neg	0.189474	no	F	69
Yes	neg	0.189474	no	F	29
Yes	neg	0.189474	no	M	54
Yes	neg	0.189474	no	F	33
Yes	neg	0.189474	no	F	60
Yes	neg	0.189474	no	F	35
Yes	neg	0.190554	no	F	51
Yes	neg	0.193878	no	F	37
Yes	neg	0.193878	no	F	23
Yes	neg	0.193878	no	F	41
Yes	neg	0.193878	no	M	25
Yes	neg	0.193878	no	F	46
Yes	neg	0.193878	no	F	53
Yes	neg	0.194737	no	M	52
Yes	neg	0.194737	no	M	43
Yes	neg	0.194737	no	F	35
Yes	neg	0.194737	no	F	49
No	neg	0.195	no	M	40
Yes	neg	0.19544	no	M	60
Yes	neg	0.19544	no	F	47
Yes	neg	0.19898	no	M	28
Yes	neg	0.2	no	F	36
Yes	neg	0.2	no	F	24
No	neg	0.2	no	F	31
Yes	neg	0.204082	no	F	46
Yes	neg	0.204082	no	F	18
Yes	neg	0.204082	no	F	57
Yes	neg	0.205212	no	F	53
Yes	neg	0.205263	no	M	58
Yes	neg	0.210526	no	F	53
Yes	neg	0.210526	no	F	30
No	neg	0.211	no	F	31
No	neg	0.211	no	M	65
Yes	neg	0.214286	no	M	54
Yes	neg	0.214286	no	F	42
Yes	neg	0.214984	no	F	54
Yes	neg	0.214984	no	F	38
Yes	neg	0.214984	no	F	20
Yes	neg	0.215334	no	F	38
Yes	neg	0.215789	no	M	38
No	neg	0.216	no	F	24
Yes	neg	0.21987	no	F	45
Yes	neg	0.220228	no	F	62
Yes	neg	0.221053	no	F	51
Yes	neg	0.221053	no	F	46
Yes	neg	0.225122	no	F	51
Yes	neg	0.226316	no	M	62
Yes	neg	0.229592	no	M	50
Yes	neg	0.229592	no	M	59
Yes	neg	0.231579	no	M	45
Yes	neg	0.231579	no	M	22
Yes	neg	0.231579	no	M	64
Yes	neg	0.231579	no	F	26
Yes	neg	0.234694	no	M	27
Yes	neg	0.23491	no	F	46
Yes	neg	0.23491	no	F	43
Yes	neg	0.236842	no	F	22
Yes	neg	0.239414	no	F	26
Yes	neg	0.239804	no	F	25
No	neg	0.242	no	M	62
No	neg	0.24211	no	M	54
Yes	neg	0.244898	no	F	39
Yes	neg	0.247368	no	F	23
Yes	neg	0.247368	no	M	30
Yes	neg	0.249592	no	M	65
Yes	neg	0.249592	no	M	48
Yes	neg	0.249592	no	F	50
Yes	neg	0.254072	no	M	63
Yes	neg	0.254486	no	F	49
No	neg	0.25789	no	F	49
No	neg	0.25789	no	M	62
Yes	neg	0.257895	no	M	57
No	neg	0.258	no	F	25
Yes	neg	0.258958	no	F	55
No	neg	0.263	no	M	53
No	neg	0.26316	no	M	52
Yes	neg	0.264274	no	F	58
No	neg	0.268	no	F	31
Yes	neg	0.269168	no	M	60
Yes	neg	0.278956	no	F	35
Yes	neg	0.280612	no	F	44
Yes	neg	0.283388	no	F	61
No	neg	0.284	no	F	60
Yes	neg	0.284211	no	F	56
Yes	neg	0.285714	no	M	60
Yes	neg	0.294737	no	F	54
No	neg	0.29474	no	F	50
Yes	neg	0.295918	no	F	57
Yes	neg	0.298532	no	F	49
Yes	neg	0.30102	no	F	54
Yes	neg	0.302932	no	M	41
No	neg	0.305	no	M	53
Yes	neg	0.30832	no	F	25
Yes	neg	0.310526	no	M	61
Yes	neg	0.310526	no	F	61
No	neg	0.326	no	F	54
Yes	neg	0.331579	no	F	50
Yes	neg	0.336842	no	M	56
No	neg	0.342	no	F	66
Yes	neg	0.352365	no	M	46
No	neg	0.37368	no	M	49
No	neg	0.37368	no	M	53
Yes	neg	0.373684	no	M	54
Yes	neg	0.376835	no	M	59
No	neg	0.395	no	F	36
No	neg	0.4	no	F	41
No	neg	0.4	no	F	51
Yes	neg	0.405263	no	F	53
Yes	neg	0.406199	no	M	64
No	neg	0.411	no	F	38
Yes	neg	0.420881	no	F	63
Yes	neg	0.430669	no	F	57
Yes	neg	0.435563	no	F	64
No	neg	0.437	no	F	68
Yes	neg	0.454082	no	F	56
No	neg	0.458	no	M	44
Yes	neg	0.469388	no	F	29
Yes	neg	0.478947	no	F	67
Yes	neg	0.484502	no	F	26
No	neg	0.521	no	F	48
Yes	neg	0.531579	no	F	38
No	neg	0.53684	no	M	60
No	neg	0.553	no	M	67
No	neg	0.568	no	M	52
Yes	neg	0.571661	no	F	53
No	neg	0.579	no	F	49
No	neg	0.579	no	F	28
Yes	neg	0.59217	no	F	56
Yes	neg	0.606852	no	F	59
Yes	neg	0.611746	no	F	58
Yes	neg	0.631321	no	F	19
Yes	neg	0.646003	no	F	48
No	neg	0.663	no	F	62
No	neg	0.668	no	F	51
Yes	neg	0.670473	no	F	56
Yes	neg	0.690049	no	F	66
No	neg	0.711	no	F	48
Yes	neg	0.714519	no	F	19
Yes	neg	0.724307	no	F	61
Yes	neg	0.729201	no	F	51
Yes	neg	0.748776	no	M	55
Yes	neg	0.763458	no	F	34
No	neg	0.768	no	F	24
Yes	neg	0.77814	no	M	59
No	neg	0.816	no	M	60
Yes	neg	0.817292	no	F	68
No	neg	0.87895	no	F	35
Yes	neg	0.890701	no	F	68
Yes	neg	0.890701	no	M	54
No	neg	0.9	no	F	60
Yes	neg	0.924959	no	F	49
Yes	neg	0.983687	no	M	66
Yes	neg	0.993475	no	M	53
No	neg	0.9947	no	F	65
No	neg	1.01579	no	M	56
No	neg	1.07895	no	M	59
No	pos	1.21053	no	M	50
Yes	pos	1.24307	no	F	59
No	pos	1.295	no	F	47
No	pos	1.316	no	F	57
No	pos	1.342	no	F	55
Yes	pos	1.39478	no	M	52
Yes	pos	1.4584	no	M	28
No	pos	1.47895	no	F	47
Yes	pos	1.50245	no	F	58
Yes	pos	1.52692	no	F	53
Yes	pos	1.5367	no	F	68
Yes	pos	1.60033	no	F	54
No	pos	1.605	no	F	61
Yes	pos	1.61501	no	M	64
Yes	pos	1.62969	no	M	61
Yes	pos	1.65263	no	F	60
No	pos	1.668	no	M	62
No	pos	1.684	no	F	55
No	pos	1.76842	no	F	64
Yes	pos	1.78947	no	F	58
No	pos	1.8	no	M	62
Yes	pos	1.89886	no	M	57
Yes	pos	2.05057	no	M	59
Yes	pos	2.06842	no	M	65
Yes	pos	2.07653	no	M	68
No	pos	2.079	no	F	44
Yes	pos	2.23654	no	M	62
No	pos	2.28947	no	M	25
Yes	pos	2.33158	no	M	66
No	pos	2.39474	no	F	55
Yes	pos	2.40526	no	F	47
Yes	pos	2.44209	no	F	44
Yes	pos	2.47635	no	F	40
No	pos	2.5	no	M	57
No	pos	2.5	no	F	56
Yes	pos	2.50571	no	F	52
No	pos	2.511	no	F	65
Yes	pos	2.54486	no	M	41
Yes	pos	2.5938	no	M	64
Yes	pos	2.63265	no	F	23
Yes	pos	2.66721	no	F	38
No	pos	2.689	no	F	58
Yes	pos	2.91694	no	F	45
No	pos	2.96316	no	F	66
No	pos	3.053	no	F	56
Yes	pos	3.05789	no	M	52
Yes	pos	3.06122	no	F	67
No	pos	3.08947	no	M	60
No	pos	3.126	no	F	52
Yes	pos	3.16327	no	F	63
No	pos	3.25789	no	M	61
Yes	pos	3.28947	no	F	51
Yes	pos	3.3	no	F	54
Yes	pos	3.33158	no	F	55
Yes	pos	3.39641	no	F	58
Yes	pos	3.41042	no	F	50
Yes	pos	3.44737	no	F	61
No	pos	3.532	no	M	63
No	pos	3.811	no	M	63
Yes	pos	3.93158	no	F	66
Yes	pos	3.96939	no	F	34
No	pos	4	no	M	55
No	pos	4.053	no	M	57
Yes	pos	4.15306	no	M	52
Yes	pos	4.21579	no	M	53
Yes	pos	4.64211	no	M	54
Yes	pos	4.65789	no	F	59
No	pos	4.968	no	F	58
Yes	pos	4.98947	no	F	53
Yes	pos	5.35263	no	M	63
Yes	pos	5.82105	no	M	50
Yes	pos	5.85789	no	F	49
No	pos	5.947	no	F	65
Yes	pos	6.42578	no	M	65
Yes	pos	6.90816	no	F	23
Yes	pos	7.09184	no	F	63
Yes	pos	7.12105	no	M	68
Yes	pos	7.14737	no	F	27
No	pos	7.316	no	M	58
No	pos	7.447	no	M	44
No	pos	7.537	no	M	63
Yes	pos	7.64737	no	F	55
Yes	pos	7.68947	no	M	60
No	pos	7.832	no	F	61
Yes	pos	7.86735	no	F	33
Yes	pos	7.99474	no	F	63
No	pos	8.18947	no	M	54
No	pos	8.305	no	F	35
No	pos	8.511	no	F	22
No	pos	8.6	no	F	54
Yes	pos	8.74737	no	M	51
Yes	pos	8.75789	no	F	52
Yes	pos	9.03061	no	F	29
Yes	pos	9.05873	no	F	68
No	pos	9.2	no	F	60
No	pos	9.768	no	F	63
No	pos	9.858	no	F	65
Yes	pos	10.0408	no	F	29
Yes	pos	10.352	no	F	67
Yes	pos	11.4421	no	M	55
Yes	pos	11.5316	no	M	62
Yes	pos	11.5895	no	F	59
Yes	pos	11.7508	no	F	41
Yes	pos	12.1684	no	F	53
No	pos	12.232	no	M	58
Yes	pos	12.2368	no	F	20
Yes	pos	12.5765	no	M	59
No	pos	12.658	no	F	60
No	pos	12.8526	no	F	65
No	pos	12.874	no	F	58
Yes	pos	13.1122	no	M	54
No	pos	13.126	no	M	53
No	pos	13.695	no	M	63
No	pos	13.863	no	F	65
No	pos	14.232	no	F	24
Yes	pos	14.658	yes	F	56
Yes	pos	14.658	yes	F	55
Yes	pos	14.6819	yes	F	55
Yes	pos	14.6819	yes	M	55
Yes	pos	15.3061	yes	M	47
Yes	pos	15.3061	yes	M	53
Yes	pos	15.3061	yes	F	37
Yes	pos	15.3061	yes	F	32
No	pos	15.7894	yes	F	25
No	pos	15.7894	yes	F	46
No	pos	15.7894	yes	F	58
No	pos	15.7894	yes	F	44
No	pos	15.7894	yes	F	49
No	pos	15.7894	yes	F	55
No	pos	15.7894	yes	M	40
Yes	pos	15.7895	yes	F	67
Yes	pos	15.7895	yes	M	55
Yes	pos	15.7895	yes	F	28
Yes	pos	15.7895	yes	M	56
Yes	pos	15.7895	yes	F	42
Yes	pos	15.7895	yes	F	54
Yes	pos	15.7895	yes	M	56
Yes	pos	15.7895	yes	F	54
Yes	pos	15.7895	yes	F	60
Yes	pos	15.7895	yes	M	53
Yes	pos	15.7895	yes	F	43
Yes	pos	15.7895	yes	M	56
Yes	pos	15.7895	yes	F	58
Yes	pos	15.7895	yes	F	60
Yes	pos	15.7895	yes	F	51
Yes	pos	15.7895	yes	F	60
Yes	pos	15.7895	yes	M	60
Yes	pos	15.7895	yes	F	64
Yes	pos	15.7895	yes	F	55
Yes	pos	15.7895	yes	F	59
Yes	pos	15.7895	yes	F	33
Yes	pos	15.7895	yes	M	60
Yes	pos	15.7895	yes	M	25
Yes	pos	15.7895	yes	F	65
Yes	pos	15.7895	yes	F	19
Yes	pos	15.7895	yes	F	42
No	pos	15.7895	yes	M	50
No	pos	15.7895	yes	F	57

## Sheet: Sheet2
96
62
CountOfWantai_n=
96
62
76
115
54
403
